# Supplementary material for: Tissue-Specific Effects of the DNA Helicase FANCJ/BRIP1/BACH1 on Repeat Expansion in a Mouse Model of the Fragile X-Related Disorders
Source: Int J Mol Sci. 2025 Mar 15;26(6):2655. doi: 10.3390/ijms26062655 (PMC11942155; doi:10.3390/ijms26062655)
Supplement: Supplementary file 1 [file ijms-26-02655-s001.zip]

Archive with 1 entries (1 files):
- ijms-3435063-supplementary.pdf
